# Supplementary material for: Impact of daily octenidine skin washing versus nonwashing on antiseptic tolerance of coagulase-negative staphylococci in two neonatal intensive care units with different skin cleansing practices
Source: Infect Prev Pract. 2024 Feb 3;6(1):100344. doi: 10.1016/j.infpip.2024.100344 (PMC10874753; doi:10.1016/j.infpip.2024.100344)
Supplement: Multimedia component 1 [file mmc1.csv]

Bradford	ID	Date of Swab	Admission Swab (Y + Date/N)	Isolates	Morphologies	Particulars	MSA	Test	Coagulase	Bile-esculin			Bradford MIC	Study ID	Chlorhexidone	Octenidine
Swab Data	SN01	19.01.20	N	1a	yellow in cled	ignore	ignore						g/mL	01-2A	?0.125	?0.125
	SN01			1b	small white in cled	ignore	ignore							01-3A	0.25	?0.125
	SN02	19.01.20	N	1a	yellow in cled	ok	ignore	catalase		pos				01-3B	0.25	0.25
	SN02			1b	white in cled	ok	ignore	catalase		pos				04-1A	1	0.5
	SN03	19.01.20	N	sterile	sterile	ignore	ignore	ignore						04-1B	?0.125	?0.125
	SN04	19.01.20	N	1a	yellow	ok	neg	coagulase	neg					04-1C	0.25	0.5
	SN04			1b	white	ok	neg	catalase		sterile				04-2B	1	0.5
	SN04			1c	small	ok	neg	catalase		neg				04-3A	0.25	?0.125
	SN05	19.01.20	N	1a	alfahem	ok	sterile	catalase		pos				05-1B	?0.125	0.5
	SN05			1b	white	ok	neg	catalase		sterile				05-1C	0.25	0.5
	SN05			1c	betahem	ok	neg	coagulase	neg					05-2B	0.25	0.5
	SN06	19.01.20	N	1a	gram neg	ignore	ignore	ignore						05-2C	1	1
	SN06			1b	grey	ok	neg	catalase		sterile				05-3B	?0.125	?0.125
	SN07	19.01.20	N	sterile	sterile	ignore	ignore	ignore						06-1B	0.25	?0.125
	SN08	19.01.20	N	1a	gram neg	ignore	ignore	ignore						06-2A	0.25	0.5
	SN09	19.01.20	N	1a	betahem	ok	neg	NA						06-3B	1	?0.125
	SN10	19.01.20	N	1a	gram neg	ignore	ignore	ignore						07-2B	?0.125	1
	SN11	19.01.20	N	1a	gram neg	ignore	ignore	ignore						07-3C	?0.125	?0.125
	SN12	19.01.20	N	1a	alfahem	ok	neg	catalase		pos				07-4a	?0.125	0.5
	SN12			1b	gram neg	ignore	ignore	ignore						08-2A	?0.125	?0.125
	SN12			1c	white	ok	pos	coagulase	neg					09-1A	?0.125	0.5
	SN13	19.01.20	N	1a	grey	ok	ignore	catalase		pos				09-2A	?0.125	0.5
	SN13			1b	yellow	ok	neg	coagulase	pos					09-2B	0.25	?0.125
	SN13			1c	white	Reisolated	sterile							09-3A	?0.125	0.5
	SN14	19.01.20	N	1a	gram neg	ignore	ignore	ignore						09-3B	0.25	0.5
	SN15	19.01.20	N	1a	yellow	ok	pos	coagulase	neg					09-3C	0.25	0.5
	SN15			1b	betahem	ok	neg	NA						10-1B	?0.125	?0.125
	SN15			1c	white	ok	neg	catalase		sterile				13-1C	?0.125	?0.125
	SN15			1d	grey	ok	sterile	catalase		pos				13-2A	?0.125	?0.125
	SN16	19.01.20	N	1a	white	ok	sterile	catalase						13-3C	?0.125	?0.125
	SN17	19.01.20	N	1a	small white	ok	neg	coagulase	neg					14-2A	0.25	0.5
	SN17			1b	yellow	ok	weak pos	coagulase	pos					15-1A	?0.125	0.5
	SN17			1c	big white	ok	pos	coagulase	neg					15-1B	?0.125	?0.125
	SN17			1d	betahem	ok	pos	coagulase	neg					15-1C	0.25	0.5
	SN18	19.01.20	N	1a	bacillus	ignore	ignore	ignore						16-1A	?0.125	0.5
	SN20	19.01.20	N	1a	alfahem	ok	sterile	catalase		pos				16-3A	0.25	0.5
	SN20			1b	white	ok	neg	catalase		neg				16-3B	0.25	?0.125
					grey	ok	ignore	catalase		pos				17-1A	0.25	0.5
	SN20			1c	gram neg	ignore	ignore	ignore						17-1C	?0.125	?0.125
	SN21	19.01.20	N	1a	alfahem	ok	neg	catalase		pos				17-1D	?0.125	?0.125
	SN21			1b	betahem	ok		coagulase						18-2A	?0.125	1
	SN21			1c	gram neg	ignore	ignore	ignore						19-2A	?0.125	1
	SN22	19.01.20	N	1a	betahem	ok	neg	NA						19-2B	?0.125	0.5
	SN22			1b	white	ok	neg	catalase		neg				19-2C	?0.125	0.5
	SN22			1c	grey	ok	ignore	catalase		pos				19-3B	?0.125	?0.125
	SN23	19.01.20	N	1a	gram neg	ignore	ignore	ignore						19-3C	0.25	?0.125
	SN24	19.01.20	Y (19.01.20)	sterile	sterile	ignore	ignore	ignore						20-2B	0.25	?0.125
	SN25	24.01.20	Y (24.01.20)	1a	alfahem	ok	sterile	catalase		pos				20-2C	?0.125	1
	SN25			1b	white	ok	pos	coagulase	neg					20-3A	0.25	?0.125
	SN01		N	2a	white	ok	neg	catalase		pos				20-3B	0.25	?0.125
	SN01			2b	grey	ok	sterile	catalase		neg				20-3C	0.25	?0.125
	SN02		N	2a	gram neg	ignore	ignore	ignore						21-1B	0.25	?0.125
	SN04		N	2a	alfahem	ok	neg	catalase		neg				21-2B	1	1
	SN04			2b	yellow	ok	neg	catalase		pos				22-1B	0.25	0.5
	SN05		N	2a	alfahem	ok	sterile	catalase		neg				22-2B	1	0.5
	SN05			2b	betahem	ok	neg	NA						22-3B	0.25	?0.125
	SN05			2c	white	ok	neg	catalase		pos				24-2A	1	0.5
	SN06		N	2a	betahem	ok	sterile	catalase	neg	pos				24-4A	?0.125	?0.125
	SN07		N	2a	alfahem	ok	neg	catalase		neg				24-4B	1	0.5
	SN07			2b	betahem	ok	msa			pos				24-4C	?0.125	0.25
	SN08		N	2a	white	ok	neg	catalase		pos				25-1B	?0.125	0.5
	SN08			2b	gram neg	ignore	ignore	ignore						27-3A	0.25	?0.125
	SN09		N	2a	small grey	ok	msa			pos				27-3B	?0.125	?0.125
	SN09			2b	big white	ok	pos	coagulase	neg					27-3C	0.5	?0.125
	SN09			2c	gram neg	ignore	ignore	ignore						28-3A	0.25	?0.125
	SN10		N	2a	small white	ok	sterile	catalase		neg				28-3C	0.25	?0.125
	SN10			2b	gram neg	ignore	ignore	ignore						29-4A	1	0.5
	SN12		N	2a	white	ok	sterile	catalase		neg				30AD-4A	1	0.5
	SN12			2b	grey	ok	sterile	catalase		neg				30WE-4A	?0.125	?0.125
	SN12			2c	lev	ignore	ignore	ignore						30WE-4B	?0.125	0.5
	SN13		N	2a	white	yellow in cled	neg	catalase		pos				31-4A	?0.125	?0.125
	SN13			2b	gram neg	ignore	ignore	ignore						31-4B	?0.125	0.5
	SN14		N	2a	white	ok	sterile	catalase		pos				34-4A	1	?0.125
	SN15		N	2a	grey	ok	neg	catalase		neg				34-4C	1	?0.125
	SN15			2b	white	ok	neg	coagulase	neg	neg				37-4B	0.25	0.5
	SN15			2c	gram neg	ignore	ignore	ignore						38-4A	?0.125	?0.125
	SN16		N	2a	gram neg	ignore	ignore	ignore						39-4A	0.25	?0.125
	SN18		N	2a	yellow	ok	neg	catalase		pos				49-4N	?0.125	0.5
	SN18			2b	white	ok	sterile	catalase		neg
	SN19		N	2a	small white	reisolate
	SN19			2b	big white	ok	pos	coagulase	neg
	SN19			2c	grey	ok	pos	coagulase	neg
	SN20		N	2a	grey	poor growth	sterile	catalase		neg
	SN20			2b	small white	yellow in cled	pos	coagulase	neg
	SN20			2c	big white	white in cled	pos	coagulase	neg
	SN21		N	2a	big white		sterile			neg
				2b	small white		sterile		neg	pos
	SN22		N	2a	white	ok	pos	coagulase	neg
	SN22			2b	grey	ok	ignore	catalase		neg
	SN23		N	2a	green-white on cled	ignore	ignore	ignore
	SN24		N	2a	white	ok	neg	coagulase		neg
	SN25		N	2a	white	ok	ignore	catalase		neg
	SN25			2b	grey	ok	ignore	catalase		neg
	SN01		N	3a	grey	ok
	SN01			3b	white	ok
	SN02		N	3a	gram neg	ignore	ignore	ignore
	SN04		N	3a	betahem	ok	pos	coagulase
	SN04			3b	grey	ignore	ignore
	SN05		N	3a	alfahem	ignore	ignore	ignore
	SN05			3b	white	ok	neg			pos
	SN06		N	3a	grey	ok	msa			pos
	SN06			3b	betahem	ok	neg
	SN06			3c	white	ok	ignore			neg
	SN07		N	3a	grey	ok	ignore			neg
	SN07			3b	betahem	ok	ignore			neg
	SN07			3c	white	ok	msa			pos
	SN08		N	3a	white	ok	ignore			neg
	SN08			3b	grey	ignore	ignore	ignore
	SN09		N	3a	betahem	ok	pos	coagulase
	SN09			3b	white	ok	pos	coagulase
	SN09			3c	small white	ok	neg
	SN10		N	3a	gram neg	ignore	ignore	ignore
	SN12		N	3a	grey	reisolate
	SN13		N	3a	gram neg	ignore	ignore	ignore
	SN14		N	3a	big white	ok	ignore			neg
	SN14			3b	small white	ok	ignore			neg
	SN15		N	3a	grey	ignore	ignore	ignore
	SN15			3b	gram neg	ignore	ignore	ignore
	SN16		N	3a	betahem	ok	neg
	SN16			3b	big white	ok	neg			pos
	SN16			3c	small white	ok	neg
	SN18		N	3a	gram neg	ignore	ignore	ignore
	SN19		N	3a	betahem	ok	neg			pos
	SN19			3b	white	ok	neg			pos
	SN19			3c	grey	ok	neg			pos
	SN20		N	3a	betahem	ok	pos	coagulase		pos
	SN20			3b	big white	ok	pos	coagulase
	SN20			3c	small white	ok	pos	coagulase		pos
	SN22		N	3a	big white	ok	neg			pos
	SN22			3b	small white	ok	msa			pos
	SN24		N	sterile	sterile	ignore	ignore	ignore
	SN26		Y (30/01/20)	sterile	sterile	ignore	ignore	ignore
	SN27		N	3a	betahem	ok	neg			pos
	SN27			3b	white	ok	msa			pos
	SN27			3c	grey	ok	neg			pos
	SN28		N	3a	betahem	ok	pos	coagulase
	SN28			3b	white	ok	msa	catalase		pos
	SN28			3c	small white	ok	neg			pos
	SN29		Y (01/02/20)	sterile	sterile	ignore	ignore	ignore
	SN01	09/02/2020	N	4a	yellow in cled	ok	ignore			neg
	SN01			4b	gram neg	ignore	ignore
	SN02	09/02/2020	N	4a	gram neg	ignore	ignore
	SN04	09/02/2020	N	4a	gram neg	ignore	ignore
	SN05	09/02/2020	N	4a	gram neg	ignore	ignore
	SN06	10/02/2020	N	4a	gram neg	ignore	ignore
	SN07	09/02/2020	N	4a	grey flat brilliant	ignore	ignore			neg?
	SN07			4b	white	ok	neg			pos
	SN08	10/02/2020	N	4a	gram neg	ignore	ignore
	SN09	09/02/2020	N	4a	gram neg	ignore	ignore
	SN10		N	4a	gram neg	ignore	ignore
	SN13	09/02/2020	N	4a	gram neg	ignore	ignore
	SN15	09/02/2020	N	4a	gram neg	ignore	ignore
	SN20	09/02/2020	N	4a	gram neg	ignore	ignore
	SN22	09/02/2020	N	4a	alfahem	ignore	ignore
	SN22			4b	white	ok	ignore			neg
	SN24	09/02/2020	N	4a	grey	ok	neg			pos
	SN24			4b	small white	ok	neg			pos
	SN24			4c	big white	ok	neg			pos
	SN28		N	4a	gram neg	ignore	ignore			ignore
	SN29	09/02/2020	N	4a	betahem	ok	sterile	both
	SN29			4b	white	ok	neg			neg?
	SN30AD	06/02/2020	Y (06.02.20)	4a	white	ok	neg			pos
	SN30WE	09/02/2020	N	4a	big white	ok	neg			pos
	SN30WE			4b	small white	ok	neg			pos
	SN31	06/02/2020	Y (06.02.20)	4a	small white	ok	neg			pos
	SN31			4b	big white	ok	pos	coagulase		pos
	SN32AD	08/02/2020	Y (08.02.20)	4a	gram neg	ignore	ignore			ignore
	SN32WE	09/02/2020	N	4a	gram neg	ignore	ignore			ignore
	SN33	07/02/2020	N - ??	sterile	sterile	ignore	ignore			ignore
	SN34	13/02/2020	Y (14.02.20)	4a	small grey	ok	neg	catalase		pos
	SN34			4b	white	ok	pos	coagulase		pos
	SN34			4c	big grey	ok	pos	coagulase		pos
	SN35	08/02/2020	Y (08.02.20)	4a	white	ok	ignore			neg
	SN36	09/02/2020	Y (09.02.20)	4a	gram neg	ignore	ignore
	SN37	10/02/2020	Y (10.02.20)	4a	alfahem	reisolated	ignore			neg
	SN37			4b	white	ok	pos	coagulase		pos
	SN38	11/02/2020	Y (11.02.20)	4a	alfahem	ok	pos	coagulase		pos
	SN38			4b	white	ignore	pos	coagulase		pos
	SN38			4c	gram neg	ignore	ignore
	SN39	13/02/2020	Y (13.02.20)	4a	grey	reisolated	MSA			pos
